# Supplementary material for: Strong Hsp90α/β Protein Expression in Advanced Primary CRC Indicates Short Survival and Predicts Response to the Hsp90α/β-Specific Inhibitor Pimitespib
Source: Cells. 2025 Jun 3;14(11):836. doi: 10.3390/cells14110836 (PMC12154481; doi:10.3390/cells14110836)
Supplement: Supplementary file 1 [file cells-14-00836-s001.zip]

Archive with 1 entries (1 files):
- cells-3645626-supplementary.pdf
